# Supplementary material for: Exploring the Potential Mechanism of Prothioconazole Resistance in Fusarium graminearum in China
Source: J Fungi (Basel). 2023 Oct 10;9(10):1001. doi: 10.3390/jof9101001 (PMC10607755; doi:10.3390/jof9101001)
Supplement: Supplementary file 1 [file jof-09-01001-s001.zip]

Archive with 1 entries (1 files):
- jof-2627892-supplementary.pdf
